# Supplementary material for: Adaptive Responses of a Peroxidase-like Polyoxometalate-Based Tri-Assembly to Bacterial Microenvironment (BME) Significantly Improved the Anti-Bacterial Effects
Source: Int J Mol Sci. 2023 May 16;24(10):8858. doi: 10.3390/ijms24108858 (PMC10219110; doi:10.3390/ijms24108858)
Supplement: Supplementary file 1 [file ijms-24-08858-s001.zip]

Archive with 1 entries (1 files):
- ijms-2342546-supplementary.pdf
